# Supplementary material for: Optimized Small Waterbird Detection Method Using Surveillance Videos Based on YOLOv7
Source: Animals (Basel). 2023 Jun 9;13(12):1929. doi: 10.3390/ani13121929 (PMC10295383; doi:10.3390/ani13121929)
Supplement: Supplementary file 1 [file animals-13-01929-s001.zip]

Archive with 1 entries (1 files):
- animals-2380099-supplementary.pdf
